# Supplementary material for: HNL Dimer in plasma is a unique and useful biomarker for the monitoring of antibiotic treatment in sepsis
Source: PLoS One. 2024 Sep 26;19(9):e0310987. doi: 10.1371/journal.pone.0310987 (PMC11426437; doi:10.1371/journal.pone.0310987)
Supplement: S1 File — (XLS) [file pone.0310987.s001.xls]

## Sheet: Sheet1
Patient_data_	sex	Death 30days	ICU death	Diagnosis group	SOFA score	Sepsis3 yes/No	AKI degree	AKI Yes/No	HBP day1	HBP day2	HBP day3	P-HNL Dimer day 1	P-HNL Dimer day 2	P-HNL Dimer day 3	P-HNL Total day 1	P-HNL Total day 2	P-HNL Total day 3	P-PCT day 1	P-PCT day 2	P-PCT day 3
1	101	0	0	Sepsis	4	1	0	0	19.1	25.9	*	18	17.9		79.9	82.3		0.12	1.38
2	101	0	0	Sepsis	17	1	2	1	4241	1220.4	124.9
3	102	0	0	Miscellaneous	4	0	1	1	23.1	27.5	21.4	39.2	9.7	5.4				1.04	1.15	0.71
4	101	1	1	Miscellaneous	10	0	3	1	14.1	19.6	18.4	44.1	33.3	17.6	130.3	60.6	46.3
5	101	1	1	Trauma	18	0	1	1	98.6	*	*	67.1			161.2
6	101	0	0	Miscellaneous	2	0	2	1	14.9	13.3	16.1	11.3	12.1		75.8	100.7	172.5	0.27	0.52	0.5
7	101	0	0	Other medical	8	1	3	1	23.9	53.1	17
8	102	0	0	Miscellaneous	6	0	0	0	21.2	11.8	*	27.4	12.7		70.9	52.2		0.97	1.12
9	101	0	0	Miscellaneous	3	0	0	0	12.5	10	11	5	3	3.2	27.7	18.7	23.4	0.06	0.01	0.09
11	101	0	0	Trauma	4	0	0	0	8.2	7.7	*	5.5			23.5	29.8		0.19	0.05
12	101	0	0	Trauma	7	0	0	0	13.5	15.3	*	30.3	14		114.4	95.6		1.52	0.93
13	101	0	0	Sepsis	5	1	0	0	44.8	16.4	1136.7	13.4	7.3	296.8	55.2	47.2	464.4	0.52	0.75	0.54
14	102	0	0	Sepsis	6	1	0	0	11.1	21.5	18.6	26.2	28.5	8.4	123.8	200.8	159.7	1.72	3.57	3.29
15	101	0	0	Other medical	3	0	0	0	9.1	10.1	8.5				22	21.7	24.2
17	101	0	0	Other medical	6	0	0	0	10.1	11	11.9	14.8	11.8	7.5	104.5	95.1	70.7	1.07	0.64	0.12
18	102	0	0	Other medical	2	0	0	0	7.4	*	*	4.3			23.7
19	101	0	0	Sepsis	5	1	2	1	30.5	*	*	69.8			256.7
20	101	0	0	Trauma	0	0	0	0	11	9.3	9.6	6.8	4.3	4.3	29.7	20	24.1	0.01	0.01	0.01
21	101	0	0	Trauma	5	0	0	0	11.4	*	*	6.8			53.6			0.46
22	102	0	0	Sepsis	2	1	1	1	13.4	11.9	*	8.6	5		38.5	30.2		0.16	0.12
23	102	0	0	Sepsis	1	0	1	1	15.4	11.8	14.2	5		6.6	39.5		39.6	0.37	0.16	0.13
26	101	1	1	Sepsis	8	1	0	0	70	17.8	17	13			121.7
27	101	0	0	Sepsis	9	1	0	0	16.8	18.2	19.2	15.4	8.4	4.2	52.1	39.9	27.8	0.36	0.96	0.49
28	101	0	0	Sepsis	8	1	0	0	114	109.2	89.3	17.2	18		188.5	171.9		0.77	0.73
29	101	1	1	Sepsis	3	1	2	1	224	141	*	16.5	16.1		198	171.2		0.33	0.33
30	101	0	0	Trauma	2	0	1	1	12.6	15.2	*	14.8	8	7.8	56.5	29.6	28.5	0.23	0.12	0.22
31	101	0	0	Trauma	6	0	0	0	23	*	*	14.2			39.15			0.92	0.01
32	102	0	0	Sepsis	7	1	1	1	31.8	21.8	25.1	15.8	9.9	12.8	102.8	73.1	89.1	0.14	0.06	0.21
33	101	0	0	Trauma	3	0	0	0	33.1	27.3	*	14.3	9.6	6.6	49.8	35.3	78.8	0.05	0.28
34	102	0	0	Miscellaneous	5	0	0	0	15.4	14.7	16.4	6.3	8.9	4.8	42.6	26.4	64.1	0.24	0.71	0.4
35	102	0	0	Sepsis	7	1	2	1	58.5	32.7	*	49.3	20.9		165.3	159.8		4.27	5.35
37	101	0	0	Sepsis	8	1	0	0	13.6	14.3	15.6	1	1	1	15.7	17.9	13	0.75	0.95	0.45
38	102	0	0	Sepsis	9	1	1	1	24.1	28.9	28.1
39	102	0	0	Other medical	1	0	0	0	13.5	12.9	*	3.5	3.5		16.2	18.5		0.01	0.26
40	101	1	0	Sepsis	12	1	2	1	49	18.8	15.2	21.8	4.9		299.7	526.1	483.6	6.37
41	101	1	1	Sepsis	6	1	2	1	30.7	201.7	21.1	60.4	159.5		293.7	549.3		1.18		18.99
42	101	1	0	Miscellaneous	8	0	0	0	31.8	*	*	41.5			340.5
44		0	0	Other medical	10	0	2	1	32.4	52.9	22.5	75.7	78.9	32	310.1	292.2	261.3	12.79	8.93	7.94
45	101	1	0	Sepsis	6	1	2	1	41.8	39.1	27.5	7.2	5.9	8	72	54.3	66.5	1.27		1.25
46	101	0	0	Other medical	4	0	1	1	18.2	22.8	25.3	5.1	8.1		33.1	46.1		0.36	0.38	0.21
47	102	0	0	Other medical	1	0	1	1	16.1	16.8	*	7.5	4.4		27.6	21		0.56	0.57
49	101	1	0	Other medical	10	0	0	0	47.6	37.6	46.3	20.8	19.1	21.3	33.8	27.9	24.6	0.07	0.16	0.05
50	102	0	0	Sepsis	10	1	3	1	30.3	34.4	*	15.9	20.8		80.1	91.7		2.82	3.02
51	101	0	0	Trauma	1	0	0	0	24.8	*	*	31.9			82
52	102	0	0	Other medical	1	0	0	0	29.7	39.1	*	10.2	13.5		101	87.9		17.84	13.35
53	101	0	0	Other medical	5	0	0	0	28.7	55.2	18.6	9.6	5.8	3.3	43.2	35.3	34.6	0.15	0.14	0.01
54	101	0	0	Trauma	1	0	0	0	20.1	23.9	24.5	6.3	3.1	2.8	27.9	18.2	18.2	0.01	0.03	0.04
55	102	0	0	Other medical	2	0	0	0	16	16.8	20.4	15.3	7.4	6.6	34.9	23.5	20.6	0.01	0.13
56	102	0	0	Sepsis	10	1	0	0	50.2	*	*	27.1			118
57	102	1	1	Miscellaneous	4	0	1	1	24.5	*	*	10.7			65
58	101	0	0	Other medical	1	0	0	0	27.1	19.6	*	61.4	14		115.5	42.4		0.19	0.71
59	101	0	0	Other medical	1	0	1	1	343.5	62.3	34.8	65	14	6.9	125.5	27.2	51.6	0.82	1.81	0.92
60	101	1	1	Other medical	12	0	1	1	28.2	*	*	10			73.2
61	101	0	0	Other medical	6	0	2	1	499.3	29.3	*	14.6	4.8		58.2	46		0.56	0.69
62	102	0	0	Miscellaneous	9	0	2	1	168.8	109.6	*	11.8	6.2		152.4	115.3		0.11	0.24
63	101	1	0	Miscellaneous	9	0	2	1	253.2	174.7	195.4	16.3	15.9	26.9	380.3	308.9	371.4	4.54	3.33	1.48
64	101	0	0	Trauma	5	0	0	0	20.9	*	*	6.5			33.8
65	101	0	0	Sepsis	4	1	3	1	57.1	110.5	87.5
66	102	1	0	Other medical	7	0	0	0	39.1	30.7	*	17.9	20.9		52.5	56		0.27	0.27
68	101	1	0	Miscellaneous	15	0	0	0	100.7	88.2	61.9	61.8	82.2	22.8	208.1	246.7	203.1	1.72	4	2.12
70	101	1	0	Other medical	7	0	2	1	45.9	*	*	6.9			76.4
71	102	1	1	Other medical	10	0	0	0	26.7	34.1	*	11.7	4		29.8	18.4		0.36	0.24
72	101	0	0	Sepsis	11	1	1	1	31.9	*	*	13.8			87.9
73	101	0	0	Sepsis	3	1	0	0	52.8	1420.9	*	46	14.8		112	69.1		0.39	2.53
75	101	0	0	Miscellaneous	5	0	0	0	32.9	39.5	*	14.4	10.7		36.4	34.4		0.27	0.09
76	102	0	0	Miscellaneous	8	0	1	1	69.8	63.3	68.1	11.9	11	2.5	58.1	150.7	67.6	0.25	2.02	1.71
77	101	0	0	Miscellaneous	0	0	3	1	34.1	90.9	78.9	4.2	12.7	14.7	26.1	146.5	315.1	0.07	0.17	4.01
78	101	0	0	Other medical	6	0	0	0	36.8	796.7	35.2
80	101	1	1	Miscellaneous	10	0	0	0	562.2	130.6	121.2	17.8	5.3	4.8	54.4	33.9	39.6
82	101	0	0	Miscellaneous	11	0	3	1	77.9	*	54.3	6		8.2
83	102	0	0	Other medical	5	0	0	0	30	45.6	53.7	4.9	5.4	5	26.4	38.3	33.4	0.01	0.01	0.01
84	101	0	0	Trauma	1	0	1	1	59.3	28.9	30.5	6.5	5.3	5.8	42	42.3	41.3	0.01	0.3	0.15
85	101	0	0	Sepsis	10	1	3	1	311	159.4	77.6	31.1	20.1	11.2	581.2	518.3	422.1	14.78	9.5	3.41
86	102	0	0	Miscellaneous	4	0	0	0	24.5	*	*	7.5			39.9
87	101	0	0	Sepsis	9	1	0	0	40.2	45.6	*	6	3.1		62.6	61.6		0.01	0.01
88	101	0	0	Miscellaneous	2	0	0	0	36.1	*	*	8.8			43
89	101	0	0	Sepsis	8	1	1	1	256.7	825.1	161.9	120.4	71.7	20.9	260.7	219	96.6	9.51	4.21	2.83
90	102	0	0	Other medical	1	0	0	0	23.4	29.5	*	8.1	5.4		24.3	20.7		0.23	0.12
92	102	0	0	Miscellaneous	5	0	0	0	35.6	38.5	*	4.9	3		22	16.7		0.04	0.01
93	101	0	0	Miscellaneous	5	0	0	0	36.5	38.5	38.4	8.9	6.2	4.3	43.5	36	27	0.01	0.04	0.01
94	102	1	1	Miscellaneous	7	0	0	0	110.7	51.6	*	17.4	6.8		63.4	57.3
95	101	1	0	Miscellaneous	3	0	0	0	31.6	41	41.6	23.6	34.3	12.9	162.9	190	126.8
96	101	0	0	Sepsis	7	1	0	0	150.9	80.6	*	7.5	7.7		87	79		0.06	0.04
99	101	0	0	Miscellaneous	4	0	0	0	36.6	32	137.9	10.5	6.4	9.9	59.8	46.3	54.2	0.01	0.01	0.08
100	101	1	0	Other medical	5	0	0	0	40.6	75.2	*	10.3	12.3		83.9	102.6
103	101	0	0	Miscellaneous	4	0	0	0	290.9	111.7	*	17.1	11.7		58.3	45.2		0.37	0.73
104	101	0	0	Sepsis	4	1	0	0	39.7	105.4	59.6	81.5	34.6		197.5	161.7		2.54	2.05	1.53
105	102	0	0	Other medical	0	0	0	0	57.1	*	*	46.2	36.8		111	84		7.09	5.17
106	102	1	1	Other medical	4	0	2	1	42	39.9	45.7	9	5.7	6.3	32.7	23.8	26.8
107	102	0	0	Trauma	8	0	0	0	53.9	139.1	*	10.3	23.5		49.4	101.8		0.09	0.19
108	101	0	0	Miscellaneous	3	0	0	0	57.1	78.8	*	22.7	10.6		82.5	45.9		0.19	0.26
109	102	0	0	Miscellaneous	1	0	1	1	81.1	70.2	85.6	34.3	16.9	10.6	111.9	94.9	59.2	1.51	1.24	0.56
110	101	0	0	Miscellaneous	8	0	3	1	35	52	63.2	11.7	13.5	7.6	43.7	66	60.5	0.18	0.4	0.54
111	101	0	0	Miscellaneous	1	0	0	0	30.5	35.2	31.2	7.2	7.6	9.8	126.5	99.6	104		0.04	0.01
112	101	1	1	Miscellaneous	7	0	0	0	113.7	*	*	39.1			162
113	102	0	0	Other medical	1	0	0	0	21.4	*	*
114	102	1	0	Other medical	3	0	1	1	407.2	284.2	*
115		0	0	Trauma	4	0	2	1	46.7	33.2	*
116	101	0	0	Miscellaneous	5	0	0	0	23.8	*	*	6.3			39.2
117	101	0	0	Miscellaneous	4	0	2	1	266.8	*	*	12			72.7
118	101	0	0	Miscellaneous	6	0	0	0	49.7	35	34.4	11.1			48.4
119	101	1	1	Miscellaneous	8	0	0	0	50.4	38.9	*	5.2	3.3	3.9	34.8	37.9	38.4
120	102	0	0	Sepsis	9	1	0	0	53.5	53.5	*	75.6	13.2		474.7	96.7		1.77	5.39
122	102	0	0	Sepsis	9	1	2	1	153.7	103.1	133.4	12.4	8.6	5.9	242.6	237.8	165.7	8.5	17.81	8.86
123	102	0	0	Sepsis	5	1	0	0	35.2	120.1	62.4	19.7	29.4	17	221.4	215.6	186.2	0.69	0.29	0.19
125	101	0	0	Trauma	5	0	0	0	79	*	*
126	101	1	1	Sepsis	12	1	0	0	44.4	61.3	*
127	101	0	0	Trauma	1	0	0	0	30.9	42.6	27.5			7.4			33.8
129	102	0	0	Sepsis	4	1	0	0	32.5	25	56.9
130	102	0	0	Sepsis	9	1	0	0	73.6	78.8	56.3		6.9	5.9
130	102	0	0	Sepsis	2	1	3	1	36.3	55.5	61.2
131	101	0	0	Other medical	5	0	0	0	43.7	59.6	*	5.6	5.7		38.7	31.2		0.01	0.39
132	101	0	0	Sepsis	3	1	0	0	35.7	30	55.1
133	102	0	0	Trauma	4	0	0	0	31	*	*	8.3			26.5
134	101	0	0	Trauma	3	0	0	0	24.7	19.4	*	5.4			29.2
136	101	0	0	Other medical	3	0	0	0	50.4	68.7	*	29.3	30.6		298.1	291.9		1.31	0.73
137	101	0	0	Trauma	0	0	0	0	23.1	21.8	*	2.1	2		16.1	18.3		0.01	0.01
138	101	1	0	Sepsis	11	1	2	1	79.7	78.8	44.2	32	22.1	8.6	92.7	79.9	48.3	0.47	0.09	0.04
139	101	0	0	Other medical	4	0	0	0	52.5	*	192.7	7.5	9.1	8.1	25.7	30.7	36.4	0.3	0.44	0.29
140	102	0	0	Other medical	1	0	0	0	14.7	15.7	*	4.3	3.5		17.3	13.6		0.03	0.01
141	102	1	0	Sepsis	9	1	0	0	17.4	10	9.3		1	1.3		52.4	80.6
142	101	0	0	Other medical	5	0	0	0	21.6	18.9	*	4.1	4.4		35.3	30.6
144	101	0	0	Miscellaneous	9	0	0	0	44.2	*	*	12.1			74.6
145	101	0	0	Miscellaneous	5	0	0	0	58.4	*	*	4.6			23.7
146	101	0	0	Sepsis	7	1	3	1	72.1	116.5	117.8	15.7	10.7	9.8	65.1	125.2	130.2	3.68	17.34	21.54
147	101	0	0	Other medical	7	0	0	0	38.4	50.1	*	10.6	5.8		42.1	34		0.76	0.66
148	102	0	0	Other medical	2	0	0	0	13.3	23.1	*	10.3	6		32.6	19.5		0.06	0.04
149	101	0	0	Other medical	8	0	1	1	37.8	*	*	11			59.1
150	102	0	0	Trauma	3	0	0	0	35.7	33.3	*	10.2			25.2
151	102	0	0	Other medical	4	0	0	0	36.3	45.7	32	6.7	4.4		42.2	40.8		0.09	0.08
152	102	1	1	Other medical	6	0	0	0	52.2	34.8	*	22.2	14.1		59.3	51
153	102	0	0	Other medical	3	0	0	0	85.3	*	*	26.6	7.4		97.7	65.4		0.71	0.56
154	101	0	0	Trauma	5	0	0	0	14.3	12.1	*	6.1	8.4		38.7	52.5
155	101	0	0	Miscellaneous	4	0	0	0	41	34.4	*	13.4	6.3		112.3	106.7		5.4	4.75
156	101	0	0	Trauma	2	0	1	1	102.7	34.9	*
158	102	0	0	Sepsis	1	0	0	0	30.4	*	*
159	102	0	0	Miscellaneous	6	0	0	0	25	*	*
160	101	0	0	Other medical	3	0	0	0	63.3	16.4	*		4.8			20.1
161	102	0	0	Miscellaneous	7	0	1	1	135.8	66.4	100.5
162	102	0	0	Other medical	2	0	0	0	20	*	*	3.5			16.3
163	101	0	0	Other medical	4	0	3	1	58.4	47.3	48.1	23.4	16.5	12.5	414.2	345.8	240.9	1.59	1.51	1.67
164	102	0	0	Miscellaneous	10	0	0	0	38.7	58	*	8.33	9.81		23.65	36.93
165	101	0	0	Miscellaneous	4	0	0	0	30.1	30.9	44.4	9.2	6.4	7	127.3	119.5	121.8	0.52	0.98	0.81
167	102	1	0	Sepsis	7	1	0	0	24.9	20.6	*	13	6.84		180.2	121.13		1.1	0.14
168	101	0	0	Sepsis	8	1	0	0	47.7	75.3	66.5	12.48	6.66	3.4	205.56	175.88	131.92	13.98	15.64	8.93
169	101	0	0	Miscellaneous	7	1	1	1	41.5	26.9	38.5	29.18	9.52	28.31	43.88	23.64	80.71	0.11	0.27	0.43
170	101	0	0	Sepsis	4	1	2	1	232.4	182.8	*	4.8	6.6		24.3	30		0.11	0.1
171	102	0	0	Other medical	4	0	1	1	46.1	43.5	32.3	3	3.2	2.5	70.5	69.9	28.5	0.11	0.15	0.24
172	101	1	1	Miscellaneous	12	0	1	1	69.8	42	41.8		12.4	33.9		82.3	122.1
173	101	1	0	Other medical	5	0	0	0	23.5	27.5	*	7.49	11.18		21.21	26.48		0.01	0.01
174	101	0	0	Miscellaneous	4	0	0	0	22.3	19.5	*	3.32	2.85		15.96	18.37		0.25	0.2
176	101	1	0	Miscellaneous	5	0	1	1	109.2	49.7	39.4	5.59	1.99	1.73	41.82	31.99	34.64	0.13	0.03	0.02
177	101	1	1	Sepsis	10	1	1	1	100.9	*	*	98.08			176.67
178	101	0	0	Sepsis	8	1	3	1	34.6	39.7	*	6.5	8.8		255.9	141.6		8.79	3.56
180	101	1	1	Sepsis	17	1	2	1	1404.3	*	*	89.03			317.49
181	101	1	0	Sepsis	5	1	1	1	45.7	450.9	45.9	10.63	14.97	7.14	81.76	112.28	109.11	0.28	4.53	3.09
201	101	1	0	Sepsis	8	1	0	0	218.9	50.1	15.9	23.1			142			2.19
202	102	0	0	Other medical	5	0	2	1	18.3	17.3	*	2.7	1.6	6.2	49.4	33.7	70.8	0.14	0.01
203	101	0	0	Other medical	6	0	0	0	14	17.4	13.5		9.9			21.8			0.01
204	102	1	0	Other medical	5	0	0	0	22.8	33	*	5.6	7.6		37.4	38.3		0.46	0.6
205	101	0	0	Trauma	3	0	0	0	39.9	45.2	34.6	20.1	9.5	7.7	56.5	34.2	26.6
206	101	0	0	Other medical	15	0	3	1	103	76.7	41.8	10.24	7.15	9.43	80.37	89.04	109.69	0.19	0.72	0.66
207	102	1	1	Miscellaneous	9	0	2	1	517.4	*	*	39			341.1
208	101	1	1	Other medical	6	0	0	0	107.3	237.5	351.1	3.2	13.6		77.9			0.01	0.91
209	101	0	0	Other medical	1	0	0	0	12.8	19.6	*	6.2	6.5					0.04	0.18
210	101	0	0	Trauma	16	0	0	0	25.2	26.1	*	27.3	38.8		34.9	34.4
211	101	0	0	Other medical	1	0	0	0	9.8	9.8	72	4.6	3.6		34.1	30.4		0.29	0.18
212	102	0	0	Sepsis	4	1	0	0	35.3	67.1	50	11.6			60.3			1.24		1.49
213	101	0	0	Other medical	1	0	0	0	28.2	8.3	*	75.4	48	6.8	121.1	85.4	18	0.89	0.83	0.33
214	102	0	0	Other medical	1	0	0	0	16.4	24.3	19	6.8			27.8			0.23	2.81	1.84
215	101	1	1	Miscellaneous	5	0	0	0	24	16.5	18.9	17.8	9.6	14.7	59.3	51.7	55.1
216	101	1	0	Other medical	2	0	0	0	226.1	204.2	178.9	324.3	328.8	314.1	180.5	174.9	165.7	30.99	31.04	18.52
217	102	0	0	Sepsis	2	1	0	0	164.9	56.6	*	19.6	16.9		193.5	199.6		8.02	4.66
218	102	0	0	Other medical	5	0	0	0	25.3	25.3	*	20.6	10.4		50.2	55.9		0.9	1.21
219	101	0	0	Miscellaneous	0	0	0	0	32.9	22.2	14.1	15.9	9.3	8	72.1	87.4	75.5	0.42	0.32	0.29
222	102	0	0	Sepsis	17	1	3	1	104.5	107.9	30.6	91.5	14.6	7.2	262.5	143.4	120.7	4.14	2.78	1.33
223	102	0	0	Other medical	6	0	0	0	12.4	12.1	19	6.6	5.2	6.1	20.2	23.1	19.5
226	102	0	0	Sepsis	11	1	3	1	2722.5	1252.2	426.6	148.4	59.4	22.3	576.7	510.6	506.1	31.86	47.44	20.58
227	102	0	0	Other medical	3	0	0	0	26.1	22.6	18.5	5.5	3.1	3.6	31.7	24	26.8	0.01	0.01	0.08
228	102	0	0	Other medical	0	0	0	0	104.7	51.5	26.1	33.6	28.7	6.6	65.1	57.4	24.2	0.14	0.13	0.03
230	101	0	0	Sepsis	3	1	0	0	29.6	29.4	*	3.4	2.5		36.9	34		0.15	0.09
231	101	0	0	Trauma	8	0	1	1	13.8	35.4	25.4
232	102	0	0	Other medical	4	0	3	1	16.9	*	*	14.7			86.8
233	101	0	0	Sepsis	4	1	0	0	26.6	50.2	37.1	31.3	27.9	14.1	93.4	82.7	57.2	0.48	0.66	0.48
234	102	0	0	Other medical	5	0	0	0	14.9	13.4	*	3.9	1.2		26.9	26.1		0.01	0.32
236	101	1	0	Other medical	5	0	1	1	22.6	17.5	27.6	10.9	7.4	8.5	219.9	214.5	236.9	0.22	0.25	0.04
237	102	0	0	Sepsis	9	1	1	1	42.3	55.6	*	52.3	15.3		204.1	104.3		3.01	2.35
240	102	0	0	Sepsis	7	1	2	1	52.2	104	*	49.2	39.4		392.5	362.9		12.65	12.61
241	101	0	0	Sepsis	3	1	0	0	24.3	14.7	22.6	3.9	3.7	4.8	15.5	11.6	17.7	0.01	0.07	0.04
242	102	0	0	Sepsis	6	1	0	0	40.2	37.6	*		38.2	18.35		109.8	91.7
243	102	0	0	Other medical	4	0	0	0	20.8	18.5	63.4	10.2	3.9		44.3	36		0.31	0.01
244	101	0	0	Miscellaneous	4	0	0	0	85.3	22.6	*	10.2	5.7		32.9	35		0.02	0.01
245	101	1	0	Miscellaneous	7	0	0	0	41.5	50.2	61.9	5.6	3.8	5.6	36.5	27	49
246	102	0	0	Miscellaneous	6	0	1	1	20.6	18.8	21.9	4.8	3.7		57.8	47.5		0.3	0.05
247	101	0	0	Miscellaneous	9	0	0	0	33.2	51.5	62.4	7.9	10.1	13.9	133.2	174.8	153.9	0.14	0.01	0.32
248	101	0	0	Miscellaneous	5	0	0	0	46.4	*	*	11.43	8.19		46.01	43.52		0.01	0.01
249	101	0	0	Other medical	0	0	1	1	44.7	34.8	*	17.74	7.02		55.82	27.43		0.05	0.39
250	101	0	0	Trauma	5	0	0	0	35.2	51	47.2	19.51	10.94	7.43	57.23	34.56	26.42	0.57	1.49	0.42
251	102	0	0	Other medical	3	0	0	0	177.4	127.5	84.4	15.64	14.63	13.45	44.33	40.64	42.24	0.12	0.09	0.07
252	101	0	0	Sepsis	3	1	0	0	29.8	31.1	*	7.85	2.9		35.22	25.91		0.16	0.15
253	102	0	0	Sepsis	5	1	0	0	56.6	184.7	92.5	75.57	21.77	5.86	147.22	92.06	49.46	1.47	2.42	0.26
254	101	0	0	Miscellaneous	4	0	0	0	38.2	81.2	*	12.25	10.33		31.01	31.38		0.21	0.28
255	101	1	0	Other medical	4	0	0	0	10.9	*	*	7.8			34.3
256	102	1	1	Miscellaneous	8	0	1	1	34.6	48.9	65.3	41.5	25.9	12.5	386.8	401.4	257.6	1.26		2.33
257	102	0	0	Sepsis	7	1	1	1	32.9	39.7	49.7	5	7	4.25	82.6	65.3	37.8	6.31	7.1	3.25
258	102	0	0	Other medical	3	0	0	0	12.9	14.8	*	9.6	11.7		41.9	52		1.57	1.66
259	101	1	1	Miscellaneous	5	0	0	0	18.1	18.3	19.3	7.2	6.8		226.4	231.3		1.21	0.35
260	101	0	0	Sepsis	6	1	1	1	47.7	33.9	20.2
261	102	0	0	Other medical	5	0	1	1	10	20.9	14.9	6.3	9.5	6.2	24.1	35.1	21.5	0.84	0.94	0.47
262	101	1	1	Miscellaneous	15	0	1	1	47.7	34.7	30.2	12.5	8	5.2	73.3	101.1	81.6
263	101	0	0	Miscellaneous	4	1	2	1	71.8	98.6	*	45.7	34.1		136	91.2		1.54	1.26
264	102	1	1	Sepsis	15	1	2	1	148.7	*	*	17.3			145.4
265	101	1	1	Miscellaneous	5	0	1	1	61.7	64.4	*	4.9	13		209	280		0.76	1.09
266	102	0	0	Miscellaneous	7	0	0	0	37.6	18.5	*	17.3	3.8		45.4	17.3		0.65	1.41
268	102	0	0	Other medical	2	0	0	0	54.6	81.2	*	13.8	19.9		36.4	41.8
269	102	0	0	Other medical	2	0	0	0	16.8	17.5	*	6	4.8		20.2	15.3		0.14
270	102	1	0	Miscellaneous	4	0	0	0	45	30	26.7	12.7	8.8	7.1	77.3	73.3	57.3	0.16	0.05	0.16
271	101	0	0	Other medical	1	0	2	1	33.4	24.7	*	14.8	4.9		33.5	15.9		1.94	0.72
272	101	0	0	Miscellaneous	4	0	0	0		*	*	5.3			53.3
273	101	0	0	Other medical	4	0	0	0	51.3	65.6	39.5	13.55	10.93	8.6	32.58	24.56	26.9	0.07	0.12	0.46
274	102	0	0	Sepsis	2	1	0	0	35.8	36.3	*	46.3	25.1		88.3	66.7		1.16	1.25
275	102	0	0	Sepsis	10	1	3	1	33.2	36.5	42.3	12.7	13.7	10.3	282.5	201.1	148.9	0.27	0.22	0.56
277	101	0	0	Other medical	3	0	0	0	28.1	23.8	*	5.1	4.7		34.6	31.5		0.42	0.35
278	101	0	0	Sepsis	6	1	2	1	150.4	109.2	89.5	15.4		9.3	86.6		100
280	101	0	0	Other medical	2	0	0	0	27.5	33.9	*	5.3	6.2		43.3	33.7		0.21	0.21
281	101	0	0	Miscellaneous	3	0	2	1	26.1	61.9	*	4.7	7.4		81.5	68.6		0.29	0.27
282	101	0	0	Trauma	7	0	1	1	38.5	25.7	23.9	8.2	5	4	47	61.1	36.1	0.27	0.08	0.01
283	101	0	0	Miscellaneous	1	0	0	0	23.9	*	*	4.6			34
284	101	0	0	Other medical	2	0	0	0	20.9	39	*	5.2	7.4		20.1	26.7
285	102	0	0	Sepsis	11	1	0	0	132.5	108.2	72.9	18.7	13.7	8.5	56.2	65.2	39.4	1.07	1.19	0.78
286	101	0	0	Sepsis	6	1	2	1	52.2	34.9	55.6	21.7	16.3	14.7	455.6	450.7	344		1.25	1.6
287	102	0	0	Sepsis	4	1	1	1	84	55.4	111.3	15.8	9.5	16.7	97.2	86	95	2.12	2	1.64
288	101	0	0	Sepsis	4	1	0	0	30.4	29.7	33.4	2.6	3.2	3.1	13	12.7	13.7	0.26	0.22	0.23
289	101	1	1	Miscellaneous	8	0	0	0	36.9	229.4	23.1	20.7	18	7.2	39.2	37.1	26.7	0.01	0.55
290	101	1	0	Other medical	7	0	2	1	80	138.4	88.1	59.8	28.8	11.8	106.9	157.2	100	0.61	0.5	0.56
291	101	0	0	Trauma	1	0	0	0	22.4	15.5	*	9.9	4.2		24.5	19.3		0.01	0.05
293	102	0	0	Other medical	0	0	0	0	18.6	22.4	*	5.6	4.5		17.9	15.1		0.35	0.21
294	101	0	0	Sepsis	6	1	0	0	34.5	29.1	*	5.2	5.2		45.9	31.5		0.1	0.11
295	101	0	0	Miscellaneous	4	0	0	0	18.9	15.3	17.7	4.8	3.7	9.8	25.9	25.7	48	0.1	0.16	0.06
296	102	0	0	Miscellaneous	4	0	0	0	26.5	*	*	6.3			16
297	101	1	0	Miscellaneous	6	0	1	1	81.5	53.4	318.9	66.8	50.2	84.1	229.6	300.3	530.8
298	101	0	0	Sepsis	9	1	0	0	76.4	43.5	*	7.6	4.8		431.9	444.8		5.93	3.31
299	101	1	1	Other medical	11	0	3	1	122.8	141	*	12			130.7
300	101	0	0	Sepsis	7	1	3	1	476.4	551.3	255.6	309.4	38	16.4	676.9	665	645.9	13.7	16.78	12.57
301	102	0	0	Miscellaneous	4	0	0	0	61.2	91.9	*	30.2	21.6		80.4	55.6		0.03	0.01
302	101	0	0	Trauma	3	0	0	0	63.7	27	30.5	6.5	4.3	5.1	27.7	21.7	22.2	0.09	0.02	0.06
303	102	1	0	Trauma	3	0	0	0	26.2	26.4	*	2.2	2.7		22.8	25.8		0.01	0.01
304	101	0	0	Miscellaneous	9	1	0	0	95.1	72.7	54.6	18.2	5.2	7.3	77.7	64.8	59.6
305	102	0	0	Miscellaneous	3	0	0	0	19.3	22.2	*	5.4	5.4		30.5	25.9		0.05	0.11
306	102	0	0	Miscellaneous	11	0	0	0	141.8	95.7	79.5	8.5	6.3		57.1	53.6		0.52	0.2
307	101	0	0	Sepsis	7	1	2	1	277	275	120	178.1	100.6	27.2	537.3	459.5	277.7	21.1	21.79	15.14
308	102	0	0	Miscellaneous	10	0	2	1	99	171.8	123.6	63.1	44.8	16.5	287.5	254.5	142.5	1.75	2.67	1.81
309	102	0	0	Other medical	2	0	0	0	28.7	*	*	6.3			20.2
311	101	1	1	Miscellaneous	11	0	0	0	47.7	74.3	*	11.9	11.7		104.2	144.6
312	101	0	0	Sepsis	6	1	0	0	65.9	90.1	*	97.8	83.8		60.7	47.5		1.83	1.26
313	101	0	0	Trauma	4	0	0	0	44.7	40.2	*	15.9	14		66.3	60.3		0.11	0.17
314	102	0	0	Other medical	2	0	0	0	27	23.8	*	5.2	3.4		13.7	12.1		0.01	0.01
315	102	0	0	Other medical	2	0	0	0	26.4	24.8	*	17.2	13.1		13.6	11.8		0.01	0.01
316	101	1	1	Sepsis	16	1	2	1	24.8	42	*	11.3			159			8.47	12.99
318	102	1	1	Miscellaneous	16	0	0	0	452.3	*	*	55.9			367.7
319	102	0	0	Miscellaneous	1	0	0	0	31.9	23.4	23.6	4.4	3.1	3.5	16.8	10.7	14.2	0.39	0.4	0.43
321	101	0	0	Miscellaneous	5	0	0	0	22.1	26	*	7.4	5.2		29.4	25.1		0.1	0.22
322	101	1	1	Miscellaneous	12	0	3	1	50.1	77.4	75	21.6	35.6	27.2
323	102	1	0	Sepsis	4	1	0	0	71	70.4	*	14.1	11.1		179.1	143.5		5.22	4.55
324	101	0	0	Other medical	1	0	0	0	60.1	28.5	*	42.7	6.5		66.1	15.1		0.13	0.17
325	101	0	0	Sepsis	4	1	1	1	74.3	70	*	5	4.1		62.9	52.6		1.07	0.96
327	101	0	0	Miscellaneous	12	0	3	1	128.3	540.5	86.2	95.5	66	17.4	330.4	203.8	89.9
328	102	1	0	Trauma	5	0	2	1	61.5	97	136.5
329	101	0	0	Miscellaneous	4	0	1	1	70.1	73.9	75
330	102	1	0	Miscellaneous	7	0	0	0	38.5	40.4	36.5	3.2	3.7	4	20.8	30.1	30.3	0.14	0.2	0.12
333	102	0	0	Sepsis	3	1	0	0	63.1	71.5	64.5		6.1	5.5		23.6	21.8
334	101	1	1	Other medical	10	0		0	52.6	93.7	*	7.6	12.4		305.5	310.3		0.44
335	101	0	0	Miscellaneous	5	0	0	0	49.7	61.3	*	31	21.65		309.2	254.11		0.43	0.09
339	101	0	0	Trauma	8	0	0	0	31.9	*	*	8.07			22.67
340	102	0	0	Other medical	2	0	0	0	34.4	30.5	*	6.07	4.19		30.44	30.13		0.35	0.27
341	102	0	0	Sepsis	11	1	3	1	200.1	169.3	*	26.87	21.63		432.95	434.31		10.77	8.96
501	102	1	1	Miscellaneous	5	0			27.4	38.2	41.5
502		0	0	Miscellaneous	3	1			231.4	*	*
